# Supplementary material for: Enzalutamide induces cytotoxicity in desmoplastic small round cell tumor independent of the androgen receptor
Source: Commun Biol. 2024 Apr 4;7:411. doi: 10.1038/s42003-024-06003-0 (PMC10995187; doi:10.1038/s42003-024-06003-0)
Supplement: Supplementary file 4 — Supplementary Data 1 [file 42003_2024_6003_MOESM4_ESM.xlsx]

## Sheet: Figure 1A
JN-DSRCT-1
Days	A 1E5								S 1E5								A 1E4								S 1E4								A 1E3								S 1E3								A 1E2
0	0	0	0	0	0	0	0	0	0	0	0	0	0	0	0	0	0	0	0	0	0	0	0	0	0	0	0	0	0	0	0	0	0	0	0	0	0	0	0	0	0	0	0	0	0	0	0	0	0
28	99.405	59.319	78.0325	48.51	82.944	116.964	17.298	78.03	160.003	88.434	103.518	152.096	166.698	172.754	186.293	146.713	0	0	0	0	0	0	0	0	0	0	0	0	0	0	0	0	0	0	0	0	0	0	0	0	0	0	0	0	0	0	0	0	0
35	279.3	95.22	77.184	39.528	358.706	261.612	57.6	33.696	393.354	200.435	465.52	333.2	486	476.8	361.25	368.438	0	0	0	0	0	0	0	0	0	0	0	0	0	0	0	0	0	0	0	0	0	0	0	0	0	0	0	0	0	0	0	0	0
42	273.829	215.04	161.792	101.614	770.062	567.088	100.842	43.416	562.185	349.05	1004.16	733.388	925.753	1080.45	859.264	710.38	0	0	0	0	0	0	0	0	0	0	0	0	0	0	0	0	0	0	0	0	0	0	0	0	0	0	0	0	0	0	0	0	0
49	302.872	295.182	302.688	141.25	1145.16	588.132	172.032	163.154	909.44	441.09	1239.09	855	1145.16	1406.15	965.074	974.05	169.2	355.737	210.938	366.102	473.6	93.987	312.188	119.064	17.9685	112.896	205.2	253.629	212.868	53.784	94.1625	46.2275	0	0	0	0	0	0	0	0	0	0	0	0	0	0	0	0	0
56	360	394.279	268.324	215.296	1245.46	539.908	245.191	270.504	1088.28	808.682	1768.9	1111.16	1314.04	1600.03	1415.12	1459.67	287.49	244.65	228.267	647.514	464.954	117.612	538.208	269.772	53.6625	361.6	155.899	416.176	374.544	142.884	124.808	117.74	737.326	641.966	312.188	571.256	27.38	86.25	150.701	136.553	312.132	95.22	82.0125	179.272	201.6	94.1015	139.15	142.175	0
64																	495.062	534.125	425.25	864	1191.68	164.255	865.172	645.624	112.091	494.913	320.95	755.478	636.056	248.062	679.778	235.2	1306.45	518.4	448.056	1097.73	104.976	142.97	265.586	415.872	571.05	271.377	118.098	374.166	243.726	215.016	189.771	376.491	0
70																	876.487	1046.18	406.56	1275.19	1703.94	292.142	1507.81	784.179	129.762	825.846	323.208	1231.22	960.4	557.568	724.672	239.062	1845.16	1076.11	626.336	1802.42	168.828	320.166	337.5	515.2	848.318	566.51	458.118	720.3	410.7	557.568	317.812	653.072	142.97
77																	801.43	881.573	442.786	1291.3	1928.1	147.258	938.6	1003.62	147.829	619.52	453.568	1136.19	1229.68	545.928	1105.4	323.783	2837.53	1203.68	816.34	2044.22	292.801	426.888	685	1170.67	2436.57	596.712	961.038	1010.32	627.264	365.472	403.502	898.88	178.608
84																																	2308.9	1009.88	904.05	2102.19	306.25	469.8	749.909	872.289	893.025	790.37	1161.29	1281.01	620.658	524.8	529.984	968	249.856
92																																																	219.539
99																																																	240.005
105																																																	314.226
																																																	410.67
BER-DSRCT
Days	A 1E5								S 1E5								A 1E4								S 1E4								A 1E3								S 1E3								A 1E2
0	0	0	0	0	0	0	0	0	0	0	0	0	0	0	0	0	0	0	0	0	0	0	0	0	0	0	0	0	0	0	0	0	0	0	0	0	0	0	0	0	0	0	0	0	0	0	0	0	0
21	261.792	243.936	42.527	67.968	0	17.5	174.887	201.438	75.6315	80.4335	229.147	40.432	0	33.6	0	0	0	0	0	0	0	0	0	0	0	0	0	0	0	0	0	0	0	0	0	0	0	0	0	0	0	0	0	0	0	0	0	0	0
28	321.408	315.392	127.809	145.762	71.944	116.573	457.232	531.2	292.032	144.652	547.428	125.023	77.658	184.559	76.2105	251.982	303.75	52	133.12	456.896	99.238	8.788	120.933	196.608	130.977	226.233	176.157	222.912	163.8	159.936	75.106	100.719	0	0	0	0	0	0	0	0	0	0	0	0	0	0	0	0	0
35	537.92	931.588	259.7	249.158	171.5	377.257	956.42	749.25	324.532	325.494	1267.5	251.982	118.346	323.748	226.037	457.65	858.675	126.25	354.784	1013.69	192.821	136.458	173.4	915.92	400.95	997.248	555	453.024	567	650	71.5275	342.216	0	0	0	0	0	0	0	0	0	0	0	0	0	0	0	0	0
42	856.251	2107	998.001	422.331	330.672	799.848	785	950.309	1733.52	488.2	1510.17	363.968	151.38	853.936	457.925	804.825	615.648	250.618	749.112	1051.39	249.158	136.458	312.666	980.1	602.761	1232.01	681.169	691.562	979.776	1234.62	94.9365	738.1	375.7	132.962	227.328	384.75	146.072	299.88	64.061	220.5	131.588	106.641	4.851	22.869	191.691	40.176	161.172	109.551	0
49	1202.25	2690.52	1385.44	511.104	1004.16	594.075	748.015	641.862	2104.7	784.256	2214.92	529.92	254.016	447.146	447.146	1597.44	1000	516.952	158.994	1350.63	440.725	215.622	462.25	1448.14	936	1859	1422.81	1125.8	1466.07	1901.57	187.974	1147.04	476.256	252.031	518.826	722.138	291.2	548.856	140.899	651.766	550.687	406.137	34.992	50.784	224.524	86.756	484.563	167.088	0
56																	1333.58	424.536	1734.6	1497.77	847.728	343.882	588.248	1415.7	1013.64	1922.03	2291.5	1197.79	1831.51	2715.48	183.6	1515.52	458.788	397.243	546.549	1131.59	694.575	854.456	205.654	1274.19	742.63	710.38	85.0465	113.132	276.606	233.046	706.919	343.882	0
63																																	903.96	705.024	562.95	889.35	744.185	1463.98	440.422	1559.45	889.35	1217.85	125.44	149.988	416.754	763.848	952.2	609.684	0
70																																	800.98	1075.23	771.638	1069.16	1385.8	1719.71	1339.6	2070.96	1694.92	1951.42	195.272	257.032	534.668	1314.64	1185.92	859.1	118.976
77																																	914.837	976.028	1273.08	1794.6	1296.05	2212.3	765.437	2301.36	2134.04	2298.85	445.28	332.35	816.893	1799.66	1490.94	669.856	152.096
84																																																	320.625
92																																																	400.221
98																																																	625.698
105																																																	686.07
119																																																	1031.55
126																																																	1176.58
133																																																	1176.58
140																																																	1705.82
147																																																	2236.53
154																																																	2067.35
[truncated: 15 more columns]

## Sheet: Figure 2A
DSRCT
211621_at	AR	5.38303	5.07716	4.72038	5.14083	5.43991	6.22621	4.94857	4.93953	5.48658	5.55211	5.1426	5.6377	4.66705	5.43661	4.96496	6.01723	4.83569	5.17735	4.83022	5.29079	4.96591	4.88364	5.0523	5.33949	5.25352	5.7398	5.60083	4.79729
211110_s_at	AR	6.20527	5.94391	5.44697	6.03988	6.74785	8.41844	6.16398	6.14437	7.0949	6.91286	6.53338	7.54915	6.28409	6.8221	6.36196	7.96337	5.83892	6.4633	5.83907	6.77537	6.37441	6.02458	6.56307	6.66123	6.56023	7.17738	6.49178	5.82784
	AVG	5.79415	5.51054	5.08367	5.59036	6.09388	7.32233	5.55628	5.54195	6.29074	6.23249	5.83799	6.59343	5.47557	6.12936	5.66346	6.9903	5.33731	5.82033	5.33465	6.03308	5.67016	5.45411	5.80769	6.00036	5.90688	6.45859	6.0463	5.31256
ARMS
211110_s_at	AR	4.47945	4.23786	5.38731	5.85033	4.43223	5.5805	4.53424	4.72763	4.51309	5.86463	4.65968	4.54055	4.58861	4.65968	4.36437	4.91286	5.75384	4.11313	4.65968	4.36437	4.47345	5.15256	4.71975
211621_at	AR	4.50345	4.31438	4.65052	4.87379	4.08879	5.4861	4.0672	4.10117	4.29381	4.91512	4.1802	4.04649	4.14174	4.1186	4.1837	4.62781	5.12095	4.26188	4.13886	4.36034	4.53428	4.71276	4.46095
	AVG	4.49145	4.27612	5.01892	5.36206	4.26051	5.5333	4.30072	4.4144	4.40345	5.38987	4.41994	4.29352	4.36518	4.38914	4.27403	4.77034	5.43739	4.1875	4.39927	4.36235	4.50386	4.93266	4.59035
ASPS
211110_s_at	AR	4.6475	4.37555	4.38801	4.5408	5.08481	4.39979	4.54932	4.84999	4.37718	4.61769	4.32638	4.05665
211621_at	AR	4.567	4.16081	4.59633	4.17918	4.82663	4.81069	4.32376	4.59421	4.09764	4.35842	4.04792	4.14645
	AVG	4.60725	4.26818	4.49217	4.35999	4.95572	4.60524	4.43654	4.7221	4.23741	4.48806	4.18715	4.10155
ES
211110_s_at	AR	5.5182	5.41513	5.58762	5.286	5.26201	5.3861	5.79943	5.42749	5.48435	5.37134	5.25484	5.42078	5.12489	6.45229	5.3856	5.16856	5.11926	5.12233	5.23867	5.36662	5.09846	5.34863	5.1771	5.61308	5.28631	5.21008	5.43343	5.38507
211621_at	AR	5.22988	5.07933	5.03735	4.93835	5.03442	5.17366	5.235	5.11218	5.31777	5.03958	4.80869	5.04447	4.89616	5.68745	5.10218	5.00038	4.92851	4.90666	5.0331	4.86852	4.81311	5.01628	4.99255	5.12909	4.9309	4.93648	5.03827	5.10592
	AVG	5.37404	5.24723	5.31248	5.11218	5.14822	5.27988	5.51721	5.26984	5.40106	5.20546	5.03176	5.23263	5.01052	6.06987	5.24389	5.08447	5.02389	5.0145	5.13588	5.11757	4.95579	5.18246	5.08482	5.37109	5.1086	5.07328	5.23585	5.2455
SS
211110_s_at	AR	5.27558	5.14635	4.82044	5.29103	4.96366	5.16315	5.05563	5.373	5.15571	4.92082	5.09821	5.05995	5.31387	5.76271	5.78353	5.17292	5.23543	4.97051	4.89131	5.0477	5.14622	5.18607	5.44847	5.47003	5.09225	5.47297	5.06445	5.5302	5.27327	5.06049	4.99149	4.97757	4.98109	5.08483	5.44678	5.13767	4.86789	4.87108	5.31977	5.16776	4.99258	5.02592	5.05657	5.1635	5.16034	4.99634
211621_at	AR	4.1003	4.31161	4.56932	4.18555	4.2072	4.14933	4.19144	4.48901	4.19937	4.42225	4.45782	4.09095	4.55259	5.137	5.04682	4.35546	4.44836	4.38436	4.21625	4.01957	4.18171	4.43779	4.324	4.46317	4.39995	4.65906	3.99288	4.4931	4.35404	4.18413	4.27241	4.32703	3.97061	4.41275	4.32986	4.43982	4.38497	4.3085	5.00351	4.70786	4.21818	4.18706	4.21621	4.37348	4.27554	4.2702
	AVG	4.68794	4.72898	4.69488	4.73829	4.58543	4.65624	4.62353	4.931	4.67754	4.67154	4.77801	4.57545	4.93323	5.44986	5.41517	4.76419	4.8419	4.67743	4.55378	4.53363	4.66396	4.81193	4.88624	4.9666	4.7461	5.06602	4.52866	5.01165	4.81366	4.62231	4.63195	4.6523	4.47585	4.74879	4.88832	4.78875	4.62643	4.58979	5.16164	4.93781	4.60538	4.60649	4.63639	4.76849	4.71794	4.63327

## Sheet: Figure 2D
JN-DSRCT-1
	0 nM R1881						1 nM R1881
CTRL	1.17215	1.05719	0.939852	0.945778	0.987259	0.897778	1.152	1.05304	1.04889	1.0637	1.12533	1.0643
10 uM Enz	1.00859	0.977185	0.916148	0.945185	0.874667	0.849778	1.00682	0.923852	0.902519	0.871111	0.867556	0.864
10 uM Flut	0.990815	0.825481	0.817778	0.806519	0.845037	0.913185	1.03704	0.784	0.775111	0.795259	0.887704	0.904296
10 uM Dar	1.00682	0.840296	0.813037	0.816	0.852741	0.791704	0.952296	0.901333	0.829037	0.842667	0.855111	0.897185
BER-DSRCT
	0 nM R1881						1 nM R1881
CTRL	0.969419	0.974771	0.989297	0.974006	1.05658	1.03593	0.899083	1.12844	1.07263	0.995413	1.07339	1.00688
10 uM Enz	0.580275	0.713303	0.646789	0.698777	0.608563	0.617737	0.55581	0.633028	0.612385	0.655963	0.601682	0.617737
10 uM Flut	0.358563	0.301223	0.315749	0.367737	0.33792	0.333333	0.389144	0.299694	0.305046	0.311162	0.277523	0.283639
10 uM Dar	0.451835	0.457951	0.474771	0.4763	0.450306	0.438838	0.452599	0.424312	0.438073	0.448777	0.413609	0.411315

## Sheet: Figure 2E
JN-DSRCT-1
	0 nM R1881		1 nM R1881
CTRL	1.15614	0.843863	1.03357	0.956103
1 uM Flut	0.569461	0.450336	0.421759	0.407299
10 uM Flut	0.092271	0.105698	0.111551	0.104665
1 uM Enz	0.840764	0.830091	0.835944	0.89654
10 uM Enz	0.237218	0.242383	0.238251	0.220692
BER-DSRCT
	0 nM R1881		1 nM R1881
CTRL	1.03884	0.961164	0.851105	0.736929
1 uM Flut	0.338685	0.340058	0.226431	0.238781
10 uM Flut	0.050501	0.045012	0.075477	0.060656
1 uM Enz	0.837656	0.871415	0.786881	0.76712
10 uM Enz	0.126527	0.13229	0.126527	0.116372

## Sheet: Figure 3G
JN-DSRCT-1
	CTRL		DHT		ENZ		DHT + ENZ
MERTK	1.073	0.932	0.909	1.133	0.204	0.226	0.209	0.118
FGFR4	1.114	0.898	0.83	0.913	0.529	0.465	0.464	0.371
EPHB3	0.929	1.076	0.948	0.777	0.433	0.395	0.435	0.352
CCL25	1.206	0.829	1.239	0.36	0.404	0.338	0.524	0.132
BER-DSRCT
	CTRL		DHT		ENZ		DHT + ENZ
MERTK	0.923	1.083	1.17	1.035	0.695	0.615	0.7	0.764
FGFR4	1.203	0.832	2.624	1.09	2.137	0.9	1.085	1.022
EPHB3	0.841	1.19	1.59	1.052	1.292	0.879	1.017	1.195
CCL25	1.186	0.843	0.913	0.902	0.178	0.254	0.407	0.3

## Sheet: Figure 4A
JN-DSRCT-1
Time (Days)	Male					Female
0	0	0	0	0	0	0	0	0	0	0
50	102.043	165.347	0	0	200.376	0	0	105.966	139.552	206.91
56	169	171	0	80.408	168.54	105.056	0	243.089	396.118	225.12
63	221.804	264.652	0	186.434	391.534	265.721	247.446	538.65	794.2	608.634
71	369.82	416.304	0	176.824	672.888	349.496	139.537	909.72	1091.75	567.163
78	364.634	516.304	0	400.01	473.674	800.632	233.28	1160.95	1408.46	875.242
84	501	358.704	0	468.512	495.578	1348.65	426.471	1339.6	1485.26	1157.22
93	580.608	779.761	0	800.112	1000	2032.06	647.352	2102.19	1816.56	1950.2
99	903.474	660.192	734.706	995.982	1804.69	1871.8	1850.4	2235.56	3000.85	2077.6
BER-DSRCT
Time (Days)	Male					Female
0	0	0	0	0	0	0	0	0	0	0
42	60.0925	655.987	355.914	627.361	110.032	212.992	163.607	0	133.209	535
50	235.824	903.222	805.752	1044.3	189.873	527.425	708.448	0	480.632	488.668
56	186.368	985.68	1053.31	1368.7	345.653	726.513	735.075	0	491.985	527.589
63	240.825	1393.92	1359.38	2049.94	647.15	550.16	1394.21	0	747.194	496
71	564.54	2205.47	1754.9	1790.14	627.984	627.053	1913.28	0	715.084	1196.42
78	451.156	2456.5	3683.79	3209.86	790.822	764.694	2362.5	0	1066.21	1180.06
84	487.872	2510.01	3676.76	2810.93	1087.65	1503.57	3310.98	0	1150.58	1358.08
93	602.761	2579.73	4423.68	3833.76	1396.28	1432.94	3971	2470.4	1453.12	1474.82

## Sheet: Figure 4B
JN-DSRCT-1
	Final Weight Adherent
Ear Punch	Male	Female
None	0.6	1.4
Left	0.6	2.5
Right	0.8	2.2
Left & Right	0.6	2.2
None	1.6	1.7
BER-DSRCT
	Final Weight Adherent
Ear Punch	Male	Female
None	0.4	1.1
Left	1.2	2.2
Right	2.1	1.2
Left & Right	2.1	1
None	0.9	1.3

## Sheet: Figure 5A
DHT (nM)	JN-DSRCT-1			BER-DSRCT
0.001	0.917769	0.996414	1.03499	1.09604	0.991525	0.90113
0.01	1.05206	0.97193	0.948188	1.26554	1.11723	0.936441
0.1	1.09732	0.971188	1.02461	1.1596	1.05367	0.949153
1	1.00457	0.969704	0.981575	1.08616	1.00565	0.951977
10	1.11661	1.04093	0.988253	1.03249	1.02966	0.943503
100	1.04686	1.0298	0.985285	0.968927	1.01271	0.926554
1000	1.07135	1.09732	0.980092	0.984463	0.932203	0.954802
10000	0.996414	1.02461	0.966737	0.847458	0.80791	0.757062

## Sheet: Figure 5B
R1881 (nM)	JN-DSRCT-1			BER-DSRCT
0.001	1.09212	0.963027	0.995672	1	0.985876	1.02542
0.01	0.984543	0.997156	1.05206	1.23164	1.2274	1.29096
0.1	1.01051	0.97193	0.963027	1.26977	1.19915	1.22881
1	1.01867	0.992704	0.999382	1.16243	1.24152	1.19633
10	1.01199	1.09806	1.06319	1.23729	1.09604	1.14265
100	1.01793	1.02906	1.06764	1.14124	1.08051	1.1709
1000	1.02461	1.10993	1.04835	1.08333	1.0452	1.12288

## Sheet: Figure 5C
JN-DSRCT-1
R1881 Concentration (nM)	1% FBS				5% FBS				10% FBS
0	0.19526	0.160241	0.146445	0.148567	0.464804	0.383092	0.442519	0.459498	1.01026	0.876548	1.11319
0.1	0.146445	0.140078	0.125221	0.146445	0.947648	1.12593	1.13017	1.2225	1.6491	1.61939	1.57587	1.40396
1	0.18677	0.153873	0.129466	0.148567	1.13442	1.28405	1.12168	1.10577	1.81783	1.60453	1.63	1.55677
10	0.158118	0.164485	0.154935	0.147506	1.06332	1.42625	1.11425	1.12062	1.55147	1.85603	1.66926	1.46551
BER-DSRCT
R1881 Concentration (nM)	1% FBS				5% FBS				10% FBS
0	0.162594	0.113722	0.120301	0.102444	0.115602	0.12312	0.117481	0.12594	1.21805	0.979323	0.802632
0.1	0.159774	0.133459	0.130639	0.114662	0.112782	0.114662	0.110902	0.112782	1.10056	0.944549	1.06015
1	0.168233	0.12782	0.118421	0.151316	0.107143	0.110902	0.105263	0.117481	0.680451	1.10808	0.696429
10	0.169173	0.12218	0.108083	0.111842	0.103383	0.104323	0.097744	0.095865	0.697368	0.603383	0.659774

[truncated: 4 more sheets: Figure 5D, Figure 5G, Figure 6B, Figure 6D]
